# Supplementary material for: Regulation of Smoothened Phosphorylation and High-Level Hedgehog Signaling Activity by a Plasma Membrane Associated Kinase
Source: PLoS Biol. 2016 Jun 9;14(6):e1002481. doi: 10.1371/journal.pbio.1002481 (PMC4900676; doi:10.1371/journal.pbio.1002481)
Supplement: S1 Data — (XLSX) [file pbio.1002481.s001.xlsx]

## Sheet: Fig 4I
Fig 4I	MycSmo stable cell line
	Smo4p
	Hh concentration(%)	0	20	40	60	80	100
	Area	2108	2108	2108	2108	2108	2108
	Mean	0	0	0	19.147	78.709	134.538
	Area	2078	2078	2078	2078	2078	2078
	Mean	0	0	0	23.57	81.45	132.176
	Area	2297	2297	2297	2297	2297	2297
	Mean	0	0	0	16.732	73.952	138.488
	signal intensity	0	0	0	14.2317	58.5023	100
		0	0	0	17.8323	61.6224	100
		0	0	0	12.0819	53.3996	100
	AVE	0	0	0	14.7153	57.8414	100
	STDEV	0	0	0	2.90554	4.15104	0
	Smop687
	Hh concentration(%)	0	20	40	60	80	100
	Area	3066	3066	3066	3066	3066	3066
	Mean	0	0	36.596	78.402	95.813	142.448
	Area	2987	2987	2987	2987	2987	2987
	mean	0	0	37.968	80.22	100.214	135.483
	Area	3154	3154	3154	3154	3154	3154
	Mean	0	0	35.479	76.574	92.421	149.251
	signal intensity	0	0	25.6908	55.039	67.2617	100
		0	0	28.0242	59.2104	73.968	100
		0	0	23.7714	51.3055	61.9232	100
	AVE	0	0	25.8288	55.185	67.7176	100
	STDEV	0	0	2.12976	3.95447	6.03533	0

## Sheet: Fig 4J
Fig 4J	MycSmo stable cell line
	Smo4p
	Hh incubation time(hrs)	0	4	8	12	16	20	24
	Area	1272	1272	1272	1272	1272	1272	1272
	Mean	0	0	0	0	33.203	115.302	148.531
	Area	1301	1301	1301	1301	1301	1301	1301
	Mean	0	0	0	0	27.241	106.268	143.474
	Area	1291	1291	1291	1291	1291	1291	1291
	Mean	0	0	0	0	37.382	116.249	140.392
	signal intensity	0	0	0	0	22.3543	77.6282	100
		0	0	0	0	18.9867	74.0678	100
		0	0	0	0	26.6269	82.8032	100
	AVE	0	0	0	0	22.656	78.1664	100
	STDEV	0	0	0	0	3.82902	4.3925	0
	Smop687
	Hh incubation time(hrs)	0	4	8	12	16	20	24
	Area	1682	1682	1682	1682	1682	1682	1682
	Mean	0	0	29.81	56.244	85.196	109.913	157.297
	Area	1596	1596	1596	1596	1596	1596	1596
	mean	0	0	23.446	50.154	78.354	114.631	151.692
	Area	1724	1724	1724	1724	1724	1724	1724
	Mean	0	0	31.539	59.249	91.347	106.23	158.245
	signal intensity	0	0	18.9514	35.7566	54.1625	69.8761	100
		0	0	15.4563	33.063	51.6534	75.5683	100
		0	0	19.9305	37.4413	57.7225	67.1301	100
	AVE	0	0	18.1127	35.4203	54.5128	70.8582	100
	STDEV	0	0	2.35205	2.20844	3.04968	4.30397	0

## Sheet: Fig 6E
Fig 5E	Fig 6E	cl8 cells
		ptc-Luc	SmoWT	852.71	911.07	653.28
			SmoWT+Hh	10491.6	8547.29	12125.8
			SmoCL-IISD	1924.34	2172.86	1715.04
			SmoCL-IISD+Hh	7581.84	9983.82	11303.4
			SmoSD123	7637.65	6791.03	7509.22
			SmoSD123+Hh	7682.3	11087.4	9701.17
			SmoSDCL-IISA	5639.92	5972.76	5882.48
			SmoSDCL-IISA+Hh	8746.05	6993.51	9447.6
			SmoSDCL-IISD	8259.19	7517.82	8179.12
			SmoSDCL-IISD+Hh	10601.7	9938.59	9911.43
			SmoSDGPSD	7946.66	8167.33	7138.56
			SmoSDGPSD+Hh	10038.2	8346.98	8698.43
			SmoSDall	9625.46	8702.09	9568.27
			SmoSDall+Hh	9219.8	11269.5	9072.51
		Renilla	WT	112.09	102.54	106.45
			SmoWT+Hh	132.06	118.03	141.32
			SmoCL-IISD	117.14	115.48	128.5
			SmoCL-IISD+Hh	104.56	147.85	146.41
			SmoSD123	139.42	114.92	151.06
			SmoSD123+Hh	101.2	136.38	137.03
			SmoSDCL-IISA	125.97	122.19	142.83
			SmoSDCL-IISA+Hh	133.43	116.7	132.95
			SmoSDCL-IISD	140.05	117.71	149.44
			SmoSDCL-IISD+Hh	138.76	119.55	141.32
			SmoSDGPSD	121.62	123.36	123.37
			SmoSDGPSD+Hh	129.4	101.96	119.06
			SmoSDall	136.67	122.43	153.73
			SmoSDall+Hh	117.58	133.57	125.4
		Luc/Renilla	WT	7.60737	8.88502	6.13697
			SmoWT+Hh	79.4457	72.4163	85.8036
			SmoCL-IISD	16.4277	18.8159	13.3466
			SmoCL-IISD+Hh	72.5119	67.5267	77.2037
			SmoSD123	54.7816	59.0935	49.7102
			SmoSD123+Hh	75.9121	81.2978	70.796
			SmoSDCL-IISA	44.7719	48.8809	41.1852
			SmoSDCL-IISA+Hh	65.5479	59.9272	71.0613
			SmoSDCL-IISD	58.9732	63.8673	54.7318
			SmoSDCL-IISD+Hh	76.4034	83.1333	70.1347
			SmoSDGPSD	65.3401	66.2073	57.863
			SmoSDGPSD+Hh	77.5753	81.8652	73.0592
			SmoSDall	70.4285	71.0781	62.2407
			SmoSDall+Hh	78.413	84.3719	72.3486
		AVE	WT	7.54312
			SmoWT+Hh	79.2218
			SmoCL-IISD	16.1967
			SmoCL-IISD+Hh	72.4141
			SmoSD123	54.5284
			SmoSD123+Hh	76.002
			SmoSDCL-IISA	44.946
			SmoSDCL-IISA+Hh	65.5121
			SmoSDCL-IISD	59.1908
			SmoSDCL-IISD+Hh	76.5571
			SmoSDGPSD	63.1368
			SmoSDGPSD+Hh	77.4999
			SmoSDall	67.9158
			SmoSDall+Hh	78.3778
		STDEV	WT	1.37515
			SmoWT+Hh	6.69647
			SmoCL-IISD	2.74195
			SmoCL-IISD+Hh	4.83924
			SmoSD123	4.6968
			SmoSD123+Hh	5.25152
			SmoSDCL-IISA	3.85082
			SmoSDCL-IISA+Hh	5.56711
			SmoSDCL-IISD	4.57164
			SmoSDCL-IISD+Hh	6.5007
			SmoSDGPSD	4.58776
			SmoSDGPSD+Hh	4.4035
			SmoSDall	4.92544
			SmoSDall+Hh	6.01173

## Sheet: Fig 6F
Fig 5F	Fig 6F	S2 cells
			before bleach	after bleach	FRET	AVE	STDEV
		SmoSD123CFP+SmoSD123YFP	97.61	124.275	21.4564	22.1683	2.27238
			99.774	129.392	22.8901
			89.669	118.088	24.066
			98.758	129.685	23.8478
			93.202	120.333	22.5466
			106.461	142.168	25.1161
			113.971	142.483	20.0108
			107.382	129.567	17.1224
			114.643	147.325	22.1836
			131.43	169.462	22.4428
		SmoSDCL-IISACFP+SmoSDCL-IISAYFP	99.096	110.704	10.4856	14.4224	1.82169
			116.478	137.044	15.0069
			101.833	118.269	13.8971
			119.324	139.398	14.4005
			124.014	148.305	16.3791
			121.833	142.38	14.4311
			97.12	113.033	14.0782
			102.211	118.499	13.7453
			103.898	125.903	17.4777
			123.674	144.349	14.3229

## Sheet: Fig 8B
Fig 8B	NIH3T3 cells
	Gli-luc	Control	743.34	1093.78	988.68
		Smo	1011.2	1418.64	1141.35
		Smo+CK1γ	2179.44	1959.08	2003.61
		Smo+CK1γΔC	1048.15	1265.7	1037.02
	Renilla	Control	166.19	173.44	164.47
		Smo	172.27	177.51	173.22
		Smo+CK1γ	154.31	168.83	164.1
		Smo+CK1γΔC	171.6	156.09	172.91
	Gli-luc/Renilla	Control	4.47283	6.30639	6.01131
		Smo	5.86986	7.99189	6.58902
		Smo+CK1γ	14.1238	11.6039	12.2097
		Smo+CK1γΔC	6.1081	8.10878	5.99746
	AVE	Control	5.59684
		Smo	6.81692
		Smo+CK1γ	12.6458
		Smo+CK1γΔC	6.73811
	VALUE	Control	1
		Smo	1.21799
		Smo+CK1γ	2.25945
		Smo+CK1γΔC	1.20391
	STDEV	Control	0.17591
		Smo	0.192826
		Smo+CK1γ	0.235015
		Smo+CK1γΔC	0.21232

## Sheet: Fig 8C
Fig 8C	NIH3T3 cells
	Gli-luc	Control	717.42	1027.61	792.55
		Smo	907.14	867.24	1279.08
		Smo+CK1γ	1917.3	2529.84	2482.62
		Smo+Shh	3755.81	4064.45	3811.78
		Smo+CK1γ+Shh	4519.64	5071.02	4177.46
		Smo+CK1γDN	2467.73	2518.3	2018.87
		Smo+CK1γKR	2630.19	2195.49	1778.33
	Renilla	Control	173.26	168.49	147.36
		Smo	151.57	165.1	173.84
		Smo+CK1γ	174.09	191.07	173.3
		Smo+Shh	182.66	154.36	164.25
		Smo+CK1γ+Shh	162.34	170.22	175.49
		Smo+CK1γDN	159.11	181.04	169.5
		Smo+CK1γKR	177.83	176.18	158.73
	Gli-luc/Renilla	Control	4.14071	6.09894	5.37833
		Smo	5.98496	5.25282	7.3578
		Smo+CK1γ	11.0133	13.2404	14.3256
		Smo+Shh	20.5618	26.331	23.2072
		Smo+CK1γ+Shh	27.8406	29.791	23.8045
		Smo+CK1γDN	15.5096	13.9102	11.9107
		Smo+CK1γKR	14.7905	12.4616	11.2035
	AVE	Control	5.20599
		Smo	6.19852
		Smo+CK1γ	12.8597
		Smo+Shh	23.3666
		Smo+CK1γ+Shh	27.1454
		Smo+CK1γDN	13.7768
		Smo+CK1γKR	12.8185
	VALUE	Control	1
		Smo	1.19065
		Smo+CK1γ	2.47018
		Smo+Shh	4.48841
		Smo+CK1γ+Shh	5.21425
		Smo+CK1γDN	2.64634
		Smo+CK1γKR	2.46226
	STDEV	Control	0.190246
		Smo	0.205267
		Smo+CK1γ	0.324364
		Smo+Shh	0.554729
		Smo+CK1γ+Shh	0.586472
		Smo+CK1γDN	0.346356
		Smo+CK1γKR	0.349584

## Sheet: Fig 8D
Fig 8D	NIH3T3 cells
	Gli-luc	Control	681.88	993.64	946.01
		Smo	813.3	902.91	1167.29
		Smo+CK1γ	1794.52	1980.43	2474.03
		Smo+CK1γ+DN-Kif3b	1144.87	1652.55	1295.43
	Renilla	Control	147.22	147.25	167.34
		Smo	155.3	149.06	153.89
		Smo+CK1γ	149.07	144.74	151.2
		Smo+CK1γ+DN-Kif3b	160.81	151.26	148.37
	Gli-luc/Renilla	Control	4.63171	6.74798	5.65322
		Smo	5.23696	6.05736	7.58522
		Smo+CK1γ	12.0381	13.6827	16.3626
		Smo+CK1γ+DN-Kif3b	7.1194	10.9252	8.73108
	AVE	Control	5.67764
		Smo	6.29318
		Smo+CK1γ	14.0278
		Smo+CK1γ+DN-Kif3b	8.92523
	VALUE	Control	1
		Smo	1.10842
		Smo+CK1γ	2.47071
		Smo+CK1γ+DN-Kif3b	1.572
	STDEV	Control	0.186406
		Smo	0.209904
		Smo+CK1γ	0.38446
		Smo+CK1γ+DN-Kif3b	0.336466

## Sheet: S3A Fig
S3A Fig	S2 cells
	Samples	Expression	SEM
	Actin	1.0845	0.149412
	Gprk2	0.141502	0.0160873
	Actin	1.0757	0.15446
	Gprk2	0.112799	0.0138266
	Actin	1.0629	0.138759
	Gprk2	0.0502947	0.0113938
	VALUE
	Actin	100	13.777
	Gprk2	13.0477	1.4834
	Actin	100	14.359
	Gprk2	10.4861	1.2854
	Actin	100	13.0547
	Gprk2	0.47318	1.072
	AVE
	Actin	100	13.7302
	Gprk2	8.00233	1.28027
